# Supplementary material for: The Usefulness of Functional Near-Infrared Spectroscopy for the Assessment of Post-Stroke Depression
Source: Front Hum Neurosci. 2021 Jun 22;15:680847. doi: 10.3389/fnhum.2021.680847 (PMC8258375; doi:10.3389/fnhum.2021.680847)
Supplement: Supplementary file 1 [file Table_1.XLSX]

## Sheet: Sheet1
Supplementary Tables S1.Demographic and clinical data each subject
Groups	Age (years)	Gender (male / female)	Type of stroke (infarction / hemorrhage)	Hemisphere stroke	Lesion Site	Time from onset to evaluation (months)	MMSE	FIM			FMA	BRS			HAMD17 total score	PSD Assessment	Medication	oxy-Hb Integrated value
								total	motor	cognitive		upper limb	lower limb	finger
depressed group	47	male	hemorrhage	Right	putamen,subtemporal cortex,inferior frontal gyrus subcortex,thalamus	4	29	81	49	32	4	2	2	2	8	mild		0.587849
	67	male	hemorrhage	Right	putamen, corona radiata	1	28	112	78	34	54	5	5	5	8	mild		6.12024
	68	male	hemorrhage	Left	putamen,corona radiata	5	30	121	87	34	24	3	5	5	9	mild		7.37716
	73	male	hemorrhage	Left	thalamus	5	27	114	83	31	56	5	5	5	10	mild		3.8042
	75	male	hemorrhage	Left	putamen,inferior frontal gyrus	4	30	107	76	31	4	2	2	4	14	moderate	Sleeping pill	0.992924
	80	male	hemorrhage	Left	thalamus, posteior limb of internal capsule	4	27	95	72	23	40	4	4	4	8	mild	Sleeping pill	1.10831
	59	male	infarction	Right	putamen, corona radiata	5	28	117	89	28	8	3	4	3	9	mild		1.48294
	71	male	infarction	Right	putamen, corona radiata	2	30	113	81	32	4	2	5	2	8	mild		0.306287
	75	male	infarction	Right	putamen, corona radiata	1	26	119	86	33	51	4	6	5	9	mild	Sleeping pill	0.274955
	64	female	hemorrhage	Right	thalamus	2	28	119	84	35	61	5	5	5	8	mild	Sleeping pill	1.57152
	54	female	infarction	Left	putamen,corona radiata	1	29	78	48	30	13	3	3	2	17	moderate	Antidepressant	-0.979492
	60	female	infarction	Left	precentral gyrus,middle frontal gyrus	2	29	122	89	33	61	5	5	5	8	mild		0.246766
	80	female	infarction	Left	thalamus	3	25	111	82	29	63	5	5	5	11	mild		-0.673412
non-depressed group	48	male	hemorrhage	Right	putamen	3	30	121	86	35	9	3	2	3	6	norma		6.25846
	67	male	hemorrhage	Right	thalamus,posteior limb of internal capsule	5	28	124	89	35	56	5	4	5	3	norma		4.37326
	71	male	hemorrhage	Right	thalamus	2	30	124	90	34	66	6	6	6	2	norma		4.19683
	73	male	hemorrhage	Right	thalamus	2	26	113	83	30	55	5	4	5	2	norma		6.41603
	83	male	hemorrhage	Right	putamen,corona radiata	2	24	116	86	30	34	4	4	5	4	norma		3.49262
	61	male	hemorrhage	Left	medial parietal lobe	2	24	117	91	26	66	6	6	6	0	norma		3.12103
	83	male	hemorrhage	Left	thalamus、posteior limb of internal capsule 、putamen	3	27	111	83	28	63	6	6	5	5	norma	Antipsychotic Sleeping pill	0.221558
	44	male	infarction	Right	putamen,corona radiata	3	30	123	88	35	52	5	5	5	0	norma		7.98481
	56	male	infarction	Right	precentral gyrus,postcentral gyrus	2	29	126	91	35	66	5	5	6	3	norma	Sleeping pill	2.80625
	59	male	infarction	Left	putamen, corona radiata	1	30	126	91	35	60	5	6	6	2	norma		1.36912
	67	male	infarction	Right	posteior limb of internal capsule，corona radiata	3	29	118	83	35	63	5	5	4	3	norma		3.19619
	72	male	infarction	Right	striatum	2	30	123	88	35	63	6	6	6	5	norma	Sleeping pill	1.18595
	73	male	infarction	Right	insula,basal ganglia, hemisphere	2	30	105	79	26	37	3	6	3	7	norma		1.10777
	76	male	infarction	Right	striatum, internal capsule	2	23	102	67	35	66	6	6	6	0	norma		0.676258
	77	male	infarction	Right	thalamus	2	25	113	83	30	56	5	5	5	3	norma		1.91274
	46	male	infarction	Left	corona radiata	1	24	120	89	31	60	6	6	6	4	norma		3.38906
	47	male	infarction	Left	putamen,lateral corona radiata	3	30	125	90	35	65	6	5	6	3	norma		2.93552
	49	male	infarction	Left	frontal lobe,insula	2	30	125	91	34	66	6	6	6	3	norma		4.40194
	69	male	infarction	Left	frontal operculum,posterior frontal lobe	3	30	126	91	35	66	6	6	6	2	norma		6.54268
	77	male	infarction	Left	striatum, internal capsule	4	26	109	90	19	66	6	6	6	2	norma	Antidepressant Sleeping pill	0.688051
	80	male	infarction	Left	insula, occipital lobe	4	24	111	83	28	50	4	4	3	4	norma		3.67066
	81	male	infarction	Left	putamen,posteior limb of internal capsule	2	30	125	91	34	66	6	6	6	4	norma		-3.03232
	84	male	infarction	Left	thalamus	2	24	116	85	31	66	6	6	6	0	norma		0.988538
	47	female	hemorrhage	Left	putamen	6	30	121	87	34	42	5	6	5	3	norma	Sleeping pill	11.5606
	83	female	hemorrhage	Left	thalamus	3	28	119	83	36	63	6	5	6	1	norma		4.34731
	63	female	hemorrhage	Right	caudate nnucleus, anterior limb of internal capsule	2	29	120	88	32	66	6	6	6	1	norma		0.983615
	65	female	hemorrhage	Right	putamen	6	30	92	63	29	4	3	3	3	1	norma		4.1737
	69	female	hemorrhage	Right	thalamus	3	28	119	84	35	60	5	5	5	5	norma		1.41112
	56	female	infarction	Right	frontal lobe,insula	3	30	118	90	28	66	6	6	6	5	norma		0.889974
	77	female	infarction	Right	deep white matter in the cerebral hemisphere	2	27	124	89	35	66	6	6	6	0	norma		1.97905
	79	female	infarction	Right	thalamus,lingual gyrus	2	30	117	82	35	64	6	6	6	0	norma		2.47889
	88	female	infarction	Right	middle frontal gyrus、paracentral lobule	1	30	101	66	35	66	5	5	4	1	norma		5.35587
